# Supplementary material for: HyPIC-3D enables characterization of migratory cancer cell subpopulations in 3D hypoxic microenvironments
Source: Cell Rep Methods. 2026 May 11;6(6):101454. doi: 10.1016/j.crmeth.2026.101454 (PMC13282655; doi:10.1016/j.crmeth.2026.101454)
Supplement: Data S1. Interactive PCA HTML plot of migrated versus non-migrated cancer cell transcripts, related to Figure 3 [file mmc2.zip]

Archive with 1 entries (1 files):
- Data S1.html
